# Supplementary material for: Comparative chemical analysis of army ant mandibular gland volatiles (Formicidae: Dorylinae)
Source: PeerJ. 2018 Jul 16;6:e5319. doi: 10.7717/peerj.5319 (PMC6052855; doi:10.7717/peerj.5319)
Supplement: Supplemental Information 2 [file peerj-06-5319-s002.zip]

Archive with 5 entries (4 files):
- data and code/
- data and code/compounds_classes.txt
- data and code/divergence_time.txt
- data and code/GC_data.txt
- data and code/R_code.txt
