# Supplementary material for: Comparative chemical analysis of army ant mandibular gland volatiles (Formicidae: Dorylinae)
Source: PeerJ. 2018 Jul 16;6:e5319. doi: 10.7717/peerj.5319 (PMC6052855; doi:10.7717/peerj.5319)
Supplement: Supplemental Information 2 [file peerj-06-5319-s002.zip › data and code/compounds_classes.txt]

	C6	C7	C8	C10	C11	C13	C9
m1pen	1	0	0	0	0	0	0
m3hex	0	1	0	0	0	0	0
hep	0	1	0	0	0	0	0
heptol	0	1	0	0	0	0	0
me3hep	0	0	1	0	0	0	0
me3hepol	0	0	1	0	0	0	0
dm3oct	0	0	0	1	0	0	0
dm3octol	0	0	0	1	0	0	0
dm3non	0	0	0	0	1	0	0
dm3nonol	0	0	0	0	1	0	0
skat	0	0	0	0	0	0	1
oaie	0	0	0	0	0	1	0
