# Supplementary material for: Comparative chemical analysis of army ant mandibular gland volatiles (Formicidae: Dorylinae)
Source: PeerJ. 2018 Jul 16;6:e5319. doi: 10.7717/peerj.5319 (PMC6052855; doi:10.7717/peerj.5319)
Supplement: Supplemental Information 2 [file peerj-06-5319-s002.zip › data and code/divergence_time.txt]

	eb_mean	eh_mean	el_mean	em_mean	ed_mean	ev_mean	no_mean
eb_mean	0	11.2	13	13.8	14.1	14.1	22.9
eh_mean	11.2	0	13	13.8	14.1	14.1	22.9
el_mean	13	13	0	13.8	14.1	14.1	22.9
em_mean	13.8	13.8	13.8	0	14.1	14.1	22.9
ed_mean	14.1	14.1	14.1	14.1	0	13.7	22.9
ev_mean	14.1	14.1	14.1	14.1	13.7	0	22.9
no_mean	22.9	22.9	22.9	22.9	22.9	22.9	0
