# Supplementary material for: Comparative chemical analysis of army ant mandibular gland volatiles (Formicidae: Dorylinae)
Source: PeerJ. 2018 Jul 16;6:e5319. doi: 10.7717/peerj.5319 (PMC6052855; doi:10.7717/peerj.5319)
Supplement: Supplemental Information 2 [file peerj-06-5319-s002.zip › data and code/GC_data.txt]

	species	m1pen	m3hex	hep	heptol	me3hep	me3hepol	dm3oct	dm3octol	dm3non	dm3nonol	skat	oaie
No_1	No	0	0	59.21733066	9.740338191	21.67877142	9.363559735	0	0	0	0	0	0
No_2	No	0	0	63.93420641	6.784800406	22.75269152	6.528301665	0	0	0	0	0	0
No_3	No	0	0	62.99809216	8.774126849	23.25701165	4.970769345	0	0	0	0	0	0
No_4	No	0	0	54.40930321	10.03935589	21.91298362	13.63835728	0	0	0	0	0	0
No_5	No	0	0	59.93357434	8.74853319	23.55750113	7.760391342	0	0	0	0	0	0
Eb_01	EB	0	2.669954524	0	0	37.87992513	40.61247686	4.029171985	0.868029563	11.51291692	2.427525019	0	0
Eb_02	EB	0	1.417621826	0	0	51.6120169	35.51116701	2.768701759	0.59103415	6.766572857	1.332885501	0	0
Eb_03	EB	0	3.994912634	0	0	24.331421	36.32727252	6.298748149	1.576287631	20.43451951	7.036838558	0	0
Eb_04	EB	0	3.112331359	0	0	12.89898166	71.68313598	1.395664353	2.25860801	5.142429447	3.508849194	0	0
Eb_05	EB	0	1.875197474	0	0	19.46759873	26.51199671	10.47791437	3.928126074	23.94129313	13.79787352	0	0
Ed_01	ED	0	0	0	0	0.532599218	2.449971601	17.33431909	2.36134732	71.11080331	6.210959458	0	0
Ed_02	ED	0	0	0	0	1.67063857	5.443908117	15.31680525	2.763244905	67.92943223	6.875970923	0	0
Ed_03	ED	0	0	0	0	0.638276879	3.829144943	14.6190782	3.09451658	69.05499757	8.763985827	0	0
Ed_04	ED	0	0	0	0	0.886886713	5.278549089	13.49335721	3.557775707	68.55851807	8.224913216	0	0
Ed_05	ED	0	0	0	0	0.893166616	2.789955889	22.5965584	1.885802388	67.71821081	4.116305894	0	0
Eh_01	EH	24.68323666	0	0	0	17.95372508	5.300757658	2.736348536	2.069935778	21.57181033	25.68418596	0	0
Eh_02	EH	28.61049694	0	0	0	24.10884781	15.5538468	1.349840449	1.251585099	13.68189805	15.44348485	0	0
Eh_03	EH	25.28118534	0	0	0	52.13711261	8.724617395	0.367157773	0.285853596	9.247465567	3.956607712	0	0
Eh_04	EH	18.89125422	0	0	0	21.81776394	35.03335211	0.498043936	0.938008401	3.180188656	19.64138874	0	0
Eh_05	EH	15.93945508	0	0	0	14.42711166	36.41124751	0.685593818	2.176695981	5.446678746	24.9132172	0	0
El_01	EL	0	0	0	0	4.197627939	23.07527688	19.63515249	6.574446772	42.14630599	4.371189929	0	0
El_02	EL	0	0	0	0	2.439098433	18.69354529	19.1746623	5.612038885	50.18127395	3.899381139	0	0
El_03	EL	0	0	0	0	4.426976271	21.4588259	18.49979183	5.756874264	45.77684337	4.080688367	0	0
El_04	EL	0	0	0	0	5.379250309	24.28093619	20.34532042	5.16982438	42.51942667	2.305242032	0	0
El_05	EL	0	0	0	0	6.809741611	21.64696262	22.63225437	5.424135195	40.55427761	2.932628599	0	0
Em_01	EM	0	0	0	0	1.038906277	6.179238678	13.09946105	7.323240053	29.7183158	16.61637672	6.393940308	19.63052111
Em_02	EM	0	0	0	0	3.476049744	8.079785212	7.803835329	19.11779215	21.49233934	36.40598217	3.624216049	0
Em_03	EM	0	0	0	0	1.916339569	3.264578424	16.57910883	10.38558495	42.37322049	16.54451522	8.936652505	0
Em_04	EM	0	0	0	0	0.65597486	4.779669246	16.03940461	6.179179094	38.81636739	17.57494832	2.843642839	13.11081364
Ev_01	EV	0	11.92041301	0	0	6.636181405	10.04025346	33.15074172	6.45377501	29.7804488	2.018186594	0	0
Ev_02	EV	0	13.22225795	0	0	8.568071041	10.03191159	35.68841042	4.372646736	27.23298367	0.883718596	0	0
Ev_03	EV	0	15.88610605	0	0	9.815099129	14.11808467	47.68871393	4.403077991	7.205132013	0.883786222	0	0
Ev_04	EV	0	12.11225624	0	0	8.755220693	10.37788609	39.07985999	6.731073342	21.16026067	1.783442976	0	0
Ev_05	EV	0	16.75718856	0	0	9.505892637	12.20413116	31.81314141	5.804700371	22.94118428	0.973761578	0	0
