# Supplementary material for: Comparative chemical analysis of army ant mandibular gland volatiles (Formicidae: Dorylinae)
Source: PeerJ. 2018 Jul 16;6:e5319. doi: 10.7717/peerj.5319 (PMC6052855; doi:10.7717/peerj.5319)
Supplement: Supplemental Information 2 [file peerj-06-5319-s002.zip › data and code/R_code.txt]

R Code
library(vegan)
library(cluster)
library(GUniFrac)
library(dendextend)

### Biosynthetically informed distance ###

For the calculatation of the biosynthetically informed distance distA,B, please see and refere to the detailed and commented R script, as well as the publication of
Robert Junker (Junker RR (2018) A biosynthetically informed distance measure to compare secondary metabolite profiles. Chemoecology 28: 29-37).
We used his script without modifications to calculate distA,B

### Tanglegram and Mantel test ###

div_time<- read.table(file.choose(), header=T, row.names=1)

# bio_dist = biosynthetically informed distance distA,B
clust_1 <- as.dendrogram(hclust(bio_dist , method="average"))
par(mar=c(3,7,1,8))
plot(clust_1,horiz=TRUE, axes=T)

tdist<-as.dist(div_time)
clust_2 <- as.dendrogram(hclust(tdist , method="average"))
par(mar=c(3,7,1,8))
plot(clust_2,horiz=TRUE, axes=T)

untangle(as.dendrogram(clust_1), as.dendrogram(clust_2 ), method="step2side", R = 100, color_lines = "black")%>% tanglegram
mantel(bio_dist, dist,method="spearman", permutations = 5000)

### Multivariate analysis of distA,B ###

PERMANOVA <- adonis(bio_dist ~ species, permutations=10000)
PERMANOVA

bdis <- betadisper(bio_dist, species)
anova(bdis)
permutest(bdis, pairwise = TRUE,permu=1000)
plot(bdis)
boxplot(bdis)

mds1<-metaMDS(bio_dist)
mds1$stress
plot(mds1, type="text")
cols<-c("red", "cornflowerblue", "darkorchid", "darkorange3", "chartreuse3", "grey", "yellow")
points(mds1, col=cols[species],pch=20, cex=4)

ef <- envfit(mds1, SampleCompoundMatrix[,-1], display="sites", permu=10000)
plot(ef, col="black", p.max=0.001, cex=1) 
